# Supplementary material for: Phyllosphere symbiont promotes plant growth through ACC deaminase production
Source: ISME J. 2023 Jun 1;17(8):1267–77. doi: 10.1038/s41396-023-01428-7 (PMC10356760; doi:10.1038/s41396-023-01428-7)
Supplement: Supplementary file 2 — Supplemental Table 1 [file 41396_2023_1428_MOESM2_ESM.xlsx]

## Sheet: Primers
Target Organism(s)	Primer	Target accession	Target site	Sequence	Annealing Temprature	Amplicon size	used for	Reference
Univ. Bacteria	27F	na	na	AGAGTTTGATCCTGGCTCAG	57°C	~1.5 kb	end-point PCR, sequencing	Frank et al., 2008
Univ. Bacteria	1492R	na	na	CTACGGCTACCTTGTTACGA	57°C	~1.5 kb	end-point PCR, sequencing	Frank et al., 2008
Burkholderia spp. sensu lato	gyrB_F	na	na	ACCGGTCTGCAYCACCTCGT	60°C	738 bp	detection of Burkholderia sensu lato	Spilker et al., 2009
Burkholderia spp. sensu lato	gyrB_R	na	na	YTCGTTGWARCTGTCGTTCCACTGC	60°C	738 bp	detection of Burkholderia sensu lato	Spilker et al., 2009
Paraburkholderia dioscoreae Msb3	gyrBqMsb3_F	NZ_LR699554	4725-4744	TCTCGAAGCAGCGCTACAAA	60°C	131 bp	PCR, qPCR	present study
Paraburkholderia dioscoreae Msb3	gyrBqMsb3_R	NZ_LR699554	4836-4855	AAAGATCCCATCAGCCGCAA	60°C	131 bp	PCR, qPCR	present study
Paraburkholderia phytofirmans PsJN	gyrB_PsJN_F1	CP001052.1	5624-5643	TCTCGAAGCAGCGCTACAAAG	60°C	141 bp	qPCR	present study
Paraburkholderia phytofirmans PsJN	gyrB_PsJN_R1	CP001052.1	5745-5764	GTAAAGATCCCATCAGCCGC	60°C	141 bp	qPCR	present study
Paraburkholderia dioscoreae Msb3	ΔacdS_US_f1	NZ_LR699554	1964236-1964255	CGTTACTACGCACGGCATGT	61.07°C	~1kb	pAJ101 construction	present study
Paraburkholderia dioscoreae Msb3	ΔacdS_US_r1	NZ_LR699554	1965186-1965167	AGGGAGAACCGCCAGAAATG	60.04°C	~1kb	pAJ101 construction	present study
Paraburkholderia dioscoreae Msb3	ΔacdS_DS_f1	NZ_LR699554	1966395-1966414	GCTTCCTCAAGTGCTCCCTC	60.39°C	~1kb	pAJ101 construction	present study
Paraburkholderia dioscoreae Msb3	ΔacdS_DS_r1	NZ_LR699554	1967359-1967340	GCGACCCATGAAACGAAGTG	59.83°C	~1kb	pAJ101 construction	present study
Paraburkholderia dioscoreae Msb3	ΔacdS_US_NheI	NZ_LR699554	1964236-1964255	gtcgtcagtagctagcctcgCGTTACTACGCACGGCATGT	72°C	~1kb	pAJ101 construction	present study
Paraburkholderia dioscoreae Msb3	ΔacdS_US_BglII	NZ_LR699554	1965186-1965167	gctagtcagcaagatctggtgAGGGAGAACCGCCAGAAATG	72°C	~1kb	pAJ101 construction	present study
Paraburkholderia dioscoreae Msb3	ΔacdS_DS_BglII	NZ_LR699554	1966395-1966414	gctgctgacgctagatctcagaGCTTCCTCAAGTGCTCCCTC	72°C	~1kb	pAJ101 construction	present study
Paraburkholderia dioscoreae Msb3	ΔacdS_DS_HindIII	NZ_LR699554	1967359-1967340	gtacgatcgacaagcttcggtGCGACCCATGAAACGAAGTG	72°C	~1kb	pAJ101 construction	present study
Paraburkholderia dioscoreae Msb3	acds_KO_control_F	NZ_LR699554	1964172-1964193	CGAAGAGAGGGTTATGTTTCGC	60°C	~3kb or ~2kb	acdS KO control	present study
Paraburkholderia dioscoreae Msb3	acds_KO_control_R	NZ_LR699554	1967397-1967376	TTCTCCTTGAGTTGTGCGATCC	60°C	~3kb or ~2kb	acdS KO control	present study
Paraburkholderia dioscoreae Msb3	acds_F1	NZ_LR699554	1965632-1965651	GTATCCGACGGCTTCGACAT	60°C	193 bp	qPCR, acdS KO control	present study
Paraburkholderia dioscoreae Msb3	acds_R1	NZ_LR699554	1965824-1965824	CGTAGTCGAACCTGAAGCCC	60°C	193 bp	qPCR, acdS KO control	present study
Paraburkholderia dioscoreae Msb3	nifH_US_F1	NZ_LR699554	1691826-1691845	CGCAGGCTCTTCTCGATCAT	59.97°C	~1kb	pAJ102 construction	present study
Paraburkholderia dioscoreae Msb3	nifH_US_R1	NZ_LR699554	1692801-1692782	CGCGAGGCCTGATATTCACC	60.95°C	~1kb	pAJ102 construction	present study
Paraburkholderia dioscoreae Msb3	nifH_DS_F1	NZ_LR699554	1693813-1693832	CTGTCGTGCCTGTATGGGTC	60.46°C	~1kb	pAJ102 construction	present study
Paraburkholderia dioscoreae Msb3	nifH_DS_R1	NZ_LR699554	1694840-1694822	CCTGATCGCAGGTCAGCTC	63.16°C	~1kb	pAJ102 construction	present study
Paraburkholderia dioscoreae Msb3	nifH_US_F1_NheI	NZ_LR699554	1691826-1691845	cggctagccgCGCAGGCTCTTCTCGATCAT	72°C	~1kb	pAJ102 construction	present study
Paraburkholderia dioscoreae Msb3	nifH_US_R1_BglII	NZ_LR699554	1692801-1692782	gaagatcttcCGCGAGGCCTGATATTCACC	72°C	~1kb	pAJ102 construction	present study
Paraburkholderia dioscoreae Msb3	nifH_DS_F1_BglII	NZ_LR699554	1693813-1693832	gaagatcttcCTGTCGTGCCTGTATGGGTC	72°C	~1kb	pAJ102 construction	present study
Paraburkholderia dioscoreae Msb3	nifH_DS_R1_HindIII	NZ_LR699554	1694840-1694822	cccaagcttgggCCTGATCGCAGGTCAGCTC	72°C	~1kb	pAJ102 construction	present study
Univ. Bacteria nifH	Ueda19F	na	19-38	GCIWTYTAYGGIAARGGIGG	50°C	454 bp	nifH amplification/KO control	Ueda et al., 1995
Univ. Bacteria nifH	R6	na	457-473	GCCATCATYTCICCIGA	50°C	454 bp	nifH amplification/KO control	Marusina et al., 2001
Paraburkholderia dioscoreae Msb3	nifH_F2	NZ_LR699554	1693194-1693175	ACGAACGTCAGACCGACAAG	60°C	201 bp	nifH KO control	present study
Paraburkholderia dioscoreae Msb3	nifH_R2	NZ_LR699554	1693014-1692995	CGCGTTGTTGTGTACCTTGG	60°C	201 bp	nifH KO control	present study
