# Supplementary material for: Phyllosphere symbiont promotes plant growth through ACC deaminase production
Source: ISME J. 2023 Jun 1;17(8):1267–77. doi: 10.1038/s41396-023-01428-7 (PMC10356760; doi:10.1038/s41396-023-01428-7)
Supplement: Supplementary file 3 — Supplemental Table 2 [file 41396_2023_1428_MOESM3_ESM.xlsx]

## Sheet: Sheet1
Strain/Plasmid	Features	Reference/Depository
Paraburkholderia dioscoreae Msb3	Leaf colonizer, PGP	Herpell et al., 2021; present study
Paraburkholderia phytofirmans PsJN	Plant colonizer, PGP	Donation of Birgit Mitter (AIT, Tulln, Austria)
E. coli WM3064	Biparental mating, donor of pMo130 derivates	Addgene
E. coli TOP10	cloning, vector propagation	Thermo Fischer Scientific
E. coli S17-1	Biparental mating, donor of pMRE-Tn5-15x	Addgene
E. coli JM109	vector propagation	Addgene
pMo130	KmR, sacB, MCSI, oriT; allelic exchange suicide vector backbone	Hamad et al., 2009
pAJ101	pMo130 derivative for acdS KO	present study
pAJ102	pMo130 derivative for nifH KO	present study
pMRE-Tn5-152	sGFP2, KmR, NeoR, CmR, AmpR, oriT; Tn5 transposase based chromosomal integration	Schlechter et al., 2018
pMRE-Tn5-155	mScarlet-I, KmR, NeoR, CmR, AmpR, oriT; Tn5 transposase based chromosomal integration	Schlechter et al., 2018
